# Supplementary material for: Chitosan/Calcium-Coated Ginsenoside Rb1 Phosphate Flower-like Microparticles as an Adjuvant to Enhance Immune Responses
Source: Vet Sci. 2022 Jul 13;9(7):355. doi: 10.3390/vetsci9070355 (PMC9316975; doi:10.3390/vetsci9070355)
Supplement: Supplementary file 1 [file vetsci-09-00355-s001.zip]

Archive with 1 entries (1 files):
- vetsci-1797466-supplementary.pdf
